# Supplementary material for: Recycling Coal Fly Ash for Super-Thermal-Insulating Aerogel Fiber Preparation with Simultaneous Al2O3 Extraction
Source: Molecules. 2023 Dec 6;28(24):7978. doi: 10.3390/molecules28247978 (PMC10746117; doi:10.3390/molecules28247978)
Supplement: Supplementary file 1 [file molecules-28-07978-s001.zip]

Archive with 2 entries (2 files):
- molecules-2736044-supplementary.docx
- Video S1.mp4
